# Supplementary material for: A Multiresponsive Ferrocene‐Based Chiral Overcrowded Alkene Twisting Liquid Crystals
Source: Angew Chem Int Ed Engl. 2024 Nov 6;64(1):e202413047. doi: 10.1002/anie.202413047 (PMC11701369; doi:10.1002/anie.202413047)
Supplement: Supplementary file 1 — Supporting Information [file ANIE-64-e202413047-s002.xyz]

(M,M)-(R,R)-E-FcD - E(r2SCAN-3c, 25 °C) = -3836.90668675 Eh
  Fe  0.93138409208551     -1.03328027616019      3.32439484382852
  Fe -0.88418033904670      0.96348791822660     -3.27608437970856
  C  -2.68487715809346      2.65898275780205      1.35169691853540
  H  -3.02635460749131      3.57256071652526      0.87292056731758
  C  -0.77679010539634     -0.58411318615664      0.66871357229103
  C  -2.01096927485076      1.69919408328423      0.59652979505325
  H  -1.80029792681473      1.88400059184970     -0.45132025145519
  C  -0.49900554120786     -0.82184018964594     -0.65493478909324
  C  -0.42581214737479     -1.40169193059638      1.83125667705202
  C  -1.58736611566539      0.52174866039558      1.20915066696690
  C   1.78121282438452     -2.06060169894297     -0.55348814961649
  H   1.93593102004543     -1.88324737277842      0.50537545214619
  C   0.62273431626367     -1.61586292781788     -1.18705536186271
  C   0.21270016007901     -2.62084264289701      2.23387569975384
  H   0.79147009263023     -3.30100009207491      1.62648314017503
  C   1.48643090569838     -2.40278029858804     -3.33781400034498
  H   1.38794365112810     -2.50574709340834     -4.41528738100394
  C  -0.83961642221130     -1.70300794891220      4.11169674184663
  H  -1.17206420160103     -1.55499546703761      5.13061545999119
  C   2.76192347348278     -2.71301703666180     -1.30059937829788
  H   3.66036821685713     -3.07135429478963     -0.80580056568773
  C  -1.52258225745172     -0.78946207766808     -4.12762823857760
  H  -1.34627842463035     -1.09312141970328     -5.15101267725355
  C   0.50761710061052     -1.75222941153316     -2.59834987515819
  C  -2.91467312221878      2.46641251769179      2.71552740630302
  H  -3.44587395359246      3.22397883095533      3.28491237053865
  C  -1.28406183444546     -0.43759206239703     -1.82936435115145
  C  -1.07971018119949     -0.85279938354945      2.99665418422131
  C  -1.76651780665978      0.36569311813929      2.61164099134750
  C  -0.70108108243307     -1.05623897307532     -2.99735769040017
  C  -2.43880602414461      1.32352782110450      3.35915907238321
  H  -2.57437423097626      1.19417856689903      4.42973544648980
  C   2.31737240100438      0.27864235224649      2.56432669931581
  H   2.31445806575110      0.64563402942155      1.54568646136903
  C   2.60951289082424     -2.90021138939001     -2.67594646137226
  H   3.38276416832962     -3.41548499646408     -3.23882863544421
  C   1.84414592224296      0.03751767440581      4.81398151177074
  H   1.42875399235912      0.19619602419398      5.80043349212958
  C   1.62508909106249      0.86309079602178      3.66738960949929
  H   1.00065223963576      1.74663032838655      3.62841871231009
  C  -0.05098473868709     -2.79987707913814      3.63142470422796
  H   0.32209221578028     -3.61775454207051      4.23465421774750
  C  -2.49535489276237      0.20646537506904     -2.24677836804695
  H  -3.19463637361071      0.76477965237874     -1.64186612754007
  C   2.67015860846339     -1.05919798860518      4.41742429512716
  H   2.99222190236508     -1.87483962214602      5.05121316309149
  C   0.42688952235956      2.31946981515284     -2.46186286878682
  H   0.79259188951437      2.27949518943652     -1.44355820531989
  C   0.18954487525092      1.93003440543030     -4.72835370542944
  H   0.35039660078888      1.55135686479061     -5.72910222854793
  C  -2.63584397717141     -0.01929577192343     -3.65530892509506
  H  -3.43919157389827      0.36704375691392     -4.26964208727802
  C  -0.76135094647363      2.98102205404749     -2.90198507258966
  H  -1.44232536723325      3.54809589588570     -2.28076139605617
  C   2.96167865462631     -0.91070870563089      3.02650018804269
  H   3.54909206279230     -1.59180038830551      2.42457422299290
  C   1.01257341411196      1.66811965115085     -3.58879700908455
  H   1.89567265122319      1.04206482211743     -3.57144792502345
  C  -0.90763677061642      2.74109870236530     -4.30310459405476
  H  -1.72175962379239      3.08747329577979     -4.92592558458437
  
(P,P)-(R,R)-E-FcD - E(r2SCAN-3c, 25 °C) = -3836.902816 Eh
  Fe  2.31786436876766     -0.99337951401931      1.82680546455378
  Fe -2.14428496017208     -0.70635907414600     -2.00443186006787
  C   3.01916422223985      2.74915819988566     -2.16306721835121
  H   3.03610261909264      3.23257616501669     -3.13583693155883
  C   0.63987361332768      1.15091350042919      0.38761177062609
  C   1.80909167107731      2.27150902228714     -1.65933709117719
  H   0.89962712683563      2.42292322285002     -2.22839498507225
  C  -0.68555097338904      1.12300262650960      0.01326122214915
  C   1.22664524558001      0.76509046345806      1.67163622147694
  C   1.77994298435824      1.64307400213586     -0.41491484271415
  C  -1.95411787285954      1.48528650618061      2.26596646349343
  H  -1.06246722728002      1.56691578648966      2.87599186449297
  C  -1.86562719483509      1.24307864034235      0.89563224643598
  C   0.93773757688676      0.06166470595556      2.88811140582896
  H  -0.01605332817035     -0.33084190537697      3.21162829855912
  C  -4.30332613338873      1.45267155483863      0.70902212063538
  H  -5.20427585562237      1.47297653398055      0.10129582492309
  C   3.23428896035222      0.52125375754309      2.84249594421802
  H   4.28049529143972      0.53815862295570      3.11779892066994
  C  -3.20563651941858      1.66528733864990      2.85558580960862
  H  -3.26820350834323      1.84763357232336      3.92473318605563
  C  -3.21453418537410      0.93130009865437     -2.57965982305522
  H  -4.25802538538076      0.91850992400344     -2.86532557864679
  C  -3.06111696101383      1.26340853760438      0.11855740145546
  C   4.20011405671468      2.63335303678697     -1.42821144145902
  H   5.13130858222978      3.01484438296701     -1.83766166207666
  C  -1.23791261023763      1.04247534899686     -1.33929886124337
  C   2.64708079006905      1.01190417544318      1.63971295116974
  C   2.98351424763688      1.57663254462960      0.34604929258904
  C  -2.67580214080482      1.12295321068397     -1.27349881386707
  C   4.18370561952547      2.06170668506436     -0.15594727273488
  H   5.09093135000346      2.00998441523881      0.44050729036297
  C   1.49189228937380     -2.81327826562587      1.34942592300886
  H   0.48203430972968     -3.12263727920407      1.58346898222058
  C  -4.37240132600855      1.63474140402995      2.09031268572438
  H  -5.33680646822484      1.78041274897815      2.56890366601754
  C   3.32257324636063     -1.89139667217162      0.27829405926164
  H   3.93136443771405     -1.35156903173526     -0.43588195204921
  C   1.92112616582951     -2.13359516208089      0.16676713243774
  H   1.28803499994257     -1.79359767032645     -0.64213371631486
  C   2.16891156026048     -0.04740210212194      3.61928176048858
  H   2.28199421612251     -0.52781754103401      4.58267424118756
  C  -0.88317028866948      0.73696348919353     -2.69513903157239
  H   0.10550110195577      0.55256314311409     -3.09161838687464
  C   3.76315728884655     -2.42077449465537      1.53029680886577
  H   4.76989615845678     -2.36832211853617      1.92362595828985
  C  -1.65176303948929     -2.23190523059083     -0.71929880205028
  H  -1.06490317953270     -2.08628268707543      0.17786655457369
  C  -3.44142114965370     -2.28711064758254     -2.17812716418642
  H  -4.44409069348281     -2.21639085231319     -2.57888620915729
  C  -2.09965531634122      0.71278241557733     -3.45791361694159
  H  -2.16721985436834      0.50984731188868     -4.51901672585196
  C  -1.14452529948286     -2.50244577676748     -2.02860052460183
  H  -0.10660140630837     -2.63966897835084     -2.30100539941645
  C   2.63248702886573     -2.99088469896121      2.19146632448443
  H   2.63252311504317     -3.44616429992768      3.17310200910675
  C  -3.06889235502986     -2.09860575898576     -0.81148557303793
  H  -3.73601374489664     -1.84256719838161      0.00184677511938
  C  -2.25276959109378     -2.53763245968447     -2.92970274437159
  H  -2.19666567576572     -2.69051767503137     -3.99945035164006

TS: THI-E-FcD - E(r2SCAN-3c, 25 °C) = -3836.892337 Eh
  Fe  2.25525593372487     -0.70324588119785      2.15891647423481
  Fe -2.24236245614900     -0.41462152574855     -2.23322404438389
  C   2.88478528610376      2.48123002789036     -2.66381405870107
  H   2.82708545264663      2.97859033687105     -3.62789941421501
  C   0.69940503751057      1.27291861490264      0.27109605014020
  C   1.70943743066605      2.24311285082147     -1.94904636288530
  H   0.77048325739675      2.60686810036989     -2.34295585697379
  C  -0.62731298847475      1.07903830678614     -0.02904783020021
  C   1.43489321476131      1.07575819541522      1.54308311801550
  C   1.76852824564441      1.61456770072512     -0.70748781145817
  C  -1.77324120625602      0.35170474100547      2.21631488938638
  H  -0.86327606258203      0.03429042038476      2.70119239439541
  C  -1.75280003865138      0.83125328983329      0.91135780491444
  C   1.31348931503958      0.93007611576730      2.96886160728263
  H   0.42710545091397      0.95403684051494      3.58137554292038
  C  -4.20620302730729      0.91939948487463      0.92851364827023
  H  -5.14438126887178      1.10153596970956      0.41101626589392
  C   3.58744818673365      0.83919689921107      2.44455052896109
  H   4.65977180072435      0.73135861344838      2.53957106429638
  C  -2.98930813449852      0.20257351096125      2.88799664645828
  H  -2.99003378324356     -0.17204171482900      3.90770404494672
  C  -3.36934930576061      1.28433431788351     -2.41475087561310
  H  -4.43469424491348      1.31018055693677     -2.60061680175341
  C  -2.99872201470059      1.04386868974307      0.25599038966494
  C   4.12750787074162      2.11862707331841     -2.14583869534566
  H   5.03039830400776      2.30738141125384     -2.71962241435067
  C  -1.28668468311609      1.18978441509282     -1.34557995131394
  C   2.84837590168521      1.03928579737767      1.24810306316965
  C   3.04858859493194      1.35211478777865     -0.14911711227883
  C  -2.71501500071970      1.24936242309151     -1.15032220418993
  C   4.21735319778705      1.57511462791648     -0.86499189881049
  H   5.18512537874684      1.36530444892184     -0.41721181256780
  C   0.96052626385744     -2.27675583958665      1.91007990460380
  H  -0.11722497440411     -2.18630252371987      1.87112032077243
  C  -4.19522826848023      0.51494360179617      2.26346108089318
  H  -5.13089890021060      0.40856142149764      2.80513289176521
  C   3.18747451934627     -2.31580688700567      1.29496802510934
  H   4.09331870419456     -2.24882558733878      0.70664312348414
  C   1.85522775979965     -2.18342870773228      0.79892751160821
  H   1.57855820326650     -1.99160256140622     -0.23024024356948
  C   2.63310326892339      0.78853744435721      3.50760671930449
  H   2.85943208711289      0.63023235578264      4.55432690143892
  C  -1.06060410984244      1.14379016935529     -2.76442028820481
  H  -0.12252274239416      1.01841949639736     -3.28315964381571
  C   3.11721256930626     -2.48930079662677      2.71176987238998
  H   3.96031729724209     -2.58049322858920      3.38389903493327
  C  -1.60623535609762     -2.11361470238422     -1.27111822941065
  H  -0.96032440253791     -2.10213795315313     -0.40344496503337
  C  -3.48792390390230     -2.00436367081888     -2.60587397260527
  H  -4.51754320696078     -1.91798016679713     -2.92719736762797
  C  -2.33900603996255      1.23753697351270     -3.41077982947270
  H  -2.49814562536384      1.22043998810288     -4.48125712814354
  C  -1.17862581240239     -2.12307095772835     -2.63508345893247
  H  -0.15355760517261     -2.14325529116013     -2.98094315173035
  C   1.74176723489189     -2.46496147440725      3.09172828785850
  H   1.35780986528648     -2.53681065720210      4.10075441090125
  C  -3.03049204589522     -2.03977833847899     -1.25216115327710
  H  -3.64873561476638     -1.96169933724425     -0.36681126193484
  C  -2.34376919775769     -2.05831054272037     -3.46042458201003
  H  -2.35556361159818     -2.01692167373326     -4.54161919720406

(M,M)-(R,R)-Z-FcD - E(r2SCAN-3c, 25 °C) = -3836.904708 Eh
  Fe  2.82059895186518     -1.29850897601863     -0.03637680450365
  Fe -2.82121657961953     -1.29719855406289      0.03579051292253
  C   2.69105271527515      4.21690704018599     -0.16552589104538
  H   2.65848450232003      5.20628104712515     -0.61267950083957
  C   0.64507665059814      0.99985082080413      0.23708280588300
  C   1.58309382603326      3.37890348425473     -0.27930763727845
  H   0.71568234228022      3.71346774055626     -0.83818779674702
  C  -0.64454575439849      1.00021579085355     -0.23666672432332
  C   1.34748114886416     -0.14827601658967      0.80157830126595
  C   1.61244652521177      2.11410976013542      0.30889759834014
  C  -1.58151058796144      3.37953386965186      0.28040798825803
  H  -0.71400701574676      3.71350539309779      0.83950118766526
  C  -1.61139088907604      2.11494643340334     -0.30821612373822
  C   1.17734789446293     -1.52134531871125      1.17346001092933
  H   0.31900069388946     -2.15160331881798      0.99549431510233
  C  -3.91950803328868      2.51434765570979     -1.03450561793979
  H  -4.83215478547488      2.16559629854302     -1.51050487171161
  C   3.29039502341698     -0.82364390638540      1.90326205820926
  H   4.28293738258224     -0.84080389685976      2.33341662721446
  C  -2.68905929318689      4.21809835205546      0.16676439180604
  H  -2.65607917908271      5.20731124030811      0.61424401089718
  C  -3.29052549315570     -0.82149407247880     -1.90375021141143
  H  -4.28301732385809     -0.83803991820557     -2.33404620904358
  C  -2.81914735417757      1.67393294815761     -0.92197229947891
  C   3.84322982759428      3.79848334323585      0.50375858502053
  H   4.69303952116060      4.47006069644399      0.58719074996378
  C  -1.34743636512883     -0.14740432949399     -0.80158701973112
  C   2.64491756130285      0.27433369111264      1.26764474343133
  C   2.82006827721856      1.67232603841266      0.92236382898360
  C  -2.64461474063546      0.27597101942272     -1.26768578723222
  C   3.92084229448766      2.51218156802417      1.03503333346841
  H   4.83338140380873      2.16283809598750      1.51080419400524
  C   3.81490101136876     -0.58955796652260     -1.68119573776542
  H   4.08858844865503      0.44946873210711     -1.81398131323092
  C  -3.84135094267947      3.80043737961301     -0.50279892949897
  H  -4.69083196934886      4.47244479464611     -0.58611603760601
  C   3.83982541405773     -2.79965677920885     -0.99908959066694
  H   4.14544126402100     -3.73309048945128     -0.54518012827376
  C   4.59591925122677     -1.58682323258551     -1.01790682694291
  H   5.57373475080777     -1.44035590633080     -0.57834428100917
  C   2.37362042852540     -1.92675941163998      1.85337601987590
  H   2.56685105718846     -2.92074986993708      2.23643953344472
  C  -1.17790568909513     -1.52043203711944     -1.17389096531411
  H  -0.31988618875886     -2.15114837774150     -0.99597850609678
  C   2.59243523620990     -2.55130821942657     -1.65055441091327
  H   1.79075547449921     -3.26630067189460     -1.77994274222914
  C  -4.59680180083269     -1.58501514522759      1.01700330367970
  H  -5.57449721817191     -1.43794930907940      0.57737339220567
  C  -2.59384235845349     -2.55064192058844      1.64957015563487
  H  -1.79250564314737     -3.26604712262259      1.77880423785854
  C  -2.37427943912054     -1.92506054436727     -1.85409587907007
  H  -2.56793480831581     -2.91883859955709     -2.23749577136219
  C  -3.81540115217159     -0.58833416360139      1.68071978452835
  H  -4.08862266197438      0.45077379728638      1.81382829655665
  C   2.57820439948949     -1.18595734361395     -2.07321365687860
  H   1.75440799555771     -0.67795659779841     -2.55821344962407
  C  -3.84126909107058     -2.79819316942226      0.99787405619975
  H  -4.14725863117675     -3.73132972314977      0.54360583598376
  C  -2.57902699834918     -1.18543801979087      2.07268459271427
  H  -1.75505328652179     -0.67798410283317      2.55795626945804

(P,P)-(R,R)-Z-FcD - E(r2SCAN-3c, 25 °C) = -3836.905063 Eh
  Fe  3.08373715500620     -1.01974408215209     -0.83425565520654
  Fe -3.11834778717808     -0.91604828315453      0.82506862615296
  C   1.78852869139934      3.49533428824959      2.13179602700677
  H   1.46311191151455      4.49142198873543      2.41780225127888
  C   0.61890028242653      0.32734263367174      0.31550568767112
  C   0.93659858639769      2.68836315840438      1.37815923666799
  H  -0.04942512518070      3.05575765951535      1.11379803522991
  C  -0.60778737285015      0.35667619078307     -0.30484508711278
  C   1.47746254630731     -0.84728198886936      0.44701257338642
  C   1.34919619109402      1.41015862131591      1.00271674682011
  C  -0.83528442621718      2.74834213300657     -1.32090556351790
  H   0.16523319670048      3.07156854230249     -1.05346849050004
  C  -1.29668367359076      1.48021102052287     -0.96884822121295
  C   1.62780776263356     -2.18998087933541     -0.03000075084180
  H   0.92163706745301     -2.76702842983293     -0.60953539183035
  C  -3.38650231246997      1.91234727973011     -2.17924390964080
  H  -4.35423338162687      1.57524158438387     -2.54125363750726
  C   3.60731992294575     -1.57387138665317      1.06527908401744
  H   4.61868633371027     -1.60947094616121      1.44772793567433
  C  -1.65727979359296      3.60226751254677     -2.05587788297138
  H  -1.29401257697697      4.59036640441154     -2.32357284269470
  C  -3.66854253349955     -1.41191230727133     -1.08386252929786
  H  -4.68200728784021     -1.40013305312414     -1.46223189921623
  C  -2.57323358081438      1.05812726058174     -1.44612097838505
  C   3.04215173836082      3.03412203048261      2.53725430657490
  H   3.69062012429226      3.67827488694736      3.12433332481377
  C  -1.51037960900788     -0.78163445308778     -0.45856276477801
  C   2.70537491433585     -0.47005135632839      1.10017200162799
  C   2.60713323309459      0.92957106708350      1.47428068149503
  C  -2.72428776831875     -0.34386440114078     -1.10004865892354
  C   3.45034155832570      1.73720491153708      2.22608585931565
  H   4.40349749770852      1.35605565888973      2.58307231879007
  C   4.02489598833959      0.56752681499082     -1.73549065944768
  H   4.29394560064760      1.48127876419132     -1.22100295191857
  C  -2.92903719649390      3.19825913566658     -2.46612332211492
  H  -3.55328170436605      3.87865981117809     -3.03839680635201
  C   4.07456930735166     -1.60190605998467     -2.53456887856837
  H   4.39425595550325     -2.61426797389189     -2.74371566548391
  C   4.82833921455455     -0.61092731312947     -1.83331091292382
  H   5.81959022700825     -0.74062326645643     -1.41931044902402
  C   2.92775118184967     -2.64065150281627      0.38467663768392
  H   3.34615010893118     -3.61665117687194      0.17468520387402
  C  -1.71186535344600     -2.12674496494675     -0.00803419121595
  H  -1.02721747019761     -2.74265040867469      0.55718052207911
  C   2.80494327850765     -1.03605891000492     -2.86877381042201
  H   1.99522188445656     -1.54325999554289     -3.37638843303468
  C  -4.02268770610873     -1.50877229754836      2.57006565087854
  H  -4.29172532785083     -2.52989205841893      2.80615706423772
  C  -2.81366670723866      0.44704731125964      2.33383856678792
  H  -1.99722703172579      1.15835677956161      2.34079804848540
  C  -3.02959421985191     -2.51764880538046     -0.42692186724029
  H  -3.48542114571449     -3.48030227330660     -0.23397165779075
  C  -4.84243647728230     -0.56209164765989      1.88224923970230
  H  -5.84144940449881     -0.74008895044932      1.50658526937204
  C   2.77768220572108      0.30489501258454     -2.37687046139928
  H   1.93376165555986      0.98162557186528     -2.42613158581963
  C  -2.76613694464339     -0.88545902784100      2.84699404408168
  H  -1.91710370531913     -1.35028305911736      3.33049659030592
  C  -4.09350787708371      0.64695866150244      1.73635914267179
  H  -4.41887982115166      1.53984856325084      1.21794523970939

TS: THI-Z-FcD - E(r2SCAN-3c, 25 °C) = -3836.890532 Eh
  Fe  3.12183643753544     -1.26110443669841     -0.72408937554992
  Fe -3.14516189317853     -1.20886392007980      0.71403892651543
  C   2.56871548574155      3.52281033824024      1.37810138029921
  H   2.53379501731800      4.60736748440708      1.33052625931164
  C   0.66150997283948      0.34477804271932      0.23261248234682
  C   1.56799730633619      2.78587277911350      0.74011047799519
  H   0.82565131664765      3.33403836809281      0.18494961907356
  C  -0.64694880165736      0.35985920564985     -0.20728456453970
  C   1.42273877611597     -0.90618848012928      0.39997711294508
  C   1.57730954356505      1.39259674062444      0.77581800467952
  C  -1.50839782092655      2.82262662682361     -0.68815874610311
  H  -0.76389524587137      3.35054871543812     -0.11635626142092
  C  -1.53989873075167      1.43036500400245     -0.74428403407998
  C   1.49015318973969     -2.26337824910929     -0.06353242906209
  H   0.80183191211751     -2.77162415749043     -0.72097515463206
  C  -3.62571863020865      1.58953406569165     -2.05261328373681
  H  -4.45592141403572      1.09825632980774     -2.55311562687545
  C   3.40443306919954     -1.84041967577108      1.21579580626020
  H   4.36628262123864     -1.96801155529777      1.69406743504963
  C  -2.49008946039274      3.58488066883968     -1.32602680939786
  H  -2.43807017671550      4.66793885419241     -1.26271913777630
  C  -3.42141503912602     -1.76372342844788     -1.23439205075954
  H  -4.38159970266965     -1.86912333067773     -1.72136848920001
  C  -2.66166515023610      0.83387097537523     -1.40144414713151
  C   3.60519631710730      2.89081565024866      2.05881280889201
  H   4.36846336060113      3.47953817664821      2.55973704048413
  C  -1.43018032234004     -0.87475340570034     -0.39259955599470
  C   2.61676823538387     -0.65349526689621      1.15761793910120
  C   2.69412730057428      0.76868323559493      1.41565662574515
  C  -2.61287046624239     -0.59209880835320     -1.15743653466976
  C   3.67731269767862      1.49913093355252      2.06693819474208
  H   4.50335887722103      0.98691352244980      2.55305143631272
  C   4.22596791508958      0.24675076252437     -1.58167743690829
  H   4.47396823762597      1.17193833724405     -1.07674423801350
  C  -3.52972445924381      2.97953640634909     -2.02592317186362
  H  -4.27772779479628      3.58766436862653     -2.52669163760360
  C   4.27151258577994     -1.95783531935686     -2.27716395568469
  H   4.56935027898476     -2.99008234205511     -2.40616673480392
  C   4.98442752499305     -0.96360667511564     -1.53800528902352
  H   5.91825356547428     -1.11032085741509     -1.01150775813572
  C   2.68954558980061     -2.84101693085257      0.47559125642674
  H   3.02645559324996     -3.85499038830225      0.30228558870602
  C  -1.52668328678695     -2.23473623314572      0.05733314644038
  H  -0.85320353526231     -2.76157700260808      0.71554154931235
  C   3.07192797587217     -1.36180425346572     -2.77544291721439
  H   2.30249742315058     -1.86188408747633     -3.34863076317644
  C  -4.30395780348566     -1.90381035483276      2.26118350119442
  H  -4.60628593408179     -2.93510293559868      2.38732859944049
  C  -3.07161946979616      0.05014463389566      2.33820486424280
  H  -2.26883946755392      0.75368712959751      2.51931950546868
  C  -2.73169759398340     -2.78476913185981     -0.49815999279107
  H  -3.08949706556742     -3.79369394271168     -0.33772823250199
  C  -5.00999847496866     -0.90558022618566      1.52098505747910
  H  -5.94203685580877     -1.04735369873601      0.98998553248922
  C   3.04634524412716      0.00077739063825     -2.34571597442721
  H   2.24553835826248      0.70767224519897     -2.52248053432284
  C  -3.10413247048854     -1.31313495721447      2.76551747079014
  H  -2.33905295049105     -1.81720220757749      3.34103195191718
  C  -4.24720248048633      0.30179798055634      1.57003015247655
  H  -4.48974923221815      1.22866128701837      1.06550511126283
  
(M,M)-(R,R)-E-FcD+ - E(r2SCAN-3c, 25 °C) = -3836.726221 Eh
 Fe  0.92231607812315     -1.03485463853920      3.30849215013504
  Fe -0.88318779099543      0.95458980698341     -3.26187903431212
  C  -2.67235008704929      2.66697013901315      1.34906692101094
  H  -3.00501345116673      3.58537035327904      0.87443031657270
  C  -0.79620568571350     -0.58806114271079      0.67284163324387
  C  -2.00561096427489      1.70620979990608      0.59338065919208
  H  -1.79110941460154      1.89355477887849     -0.45278273148524
  C  -0.50290178274155     -0.83892639605827     -0.65666116624968
  C  -0.48079524439053     -1.42376592091488      1.82237904966974
  C  -1.59523556753651      0.52293911495312      1.20640201266427
  C   1.78780579928929     -2.05364718138877     -0.54443352832636
  H   1.94421231681541     -1.87219939501376      0.51306305307901
  C   0.62399249693036     -1.62247240277050     -1.18007906757711
  C   0.18073860765010     -2.63026598400141      2.22752951725627
  H   0.75356808465346     -3.31047973539502      1.61432657313860
  C   1.49015458117763     -2.41288157513519     -3.33126066030909
  H   1.39106688300437     -2.52541100854650     -4.40713257807216
  C  -0.85646992044454     -1.70284174952411      4.10672823484659
  H  -1.17678160381634     -1.54861098413195      5.12843878995282
  C   2.77016602882601     -2.69909724588128     -1.29081258262005
  H   3.67327849266574     -3.04803493466932     -0.79885295438750
  C  -1.52009272012892     -0.80677908797876     -4.12070437489857
  H  -1.33730188550091     -1.10010131224951     -5.14580357493823
  C   0.50734025385740     -1.77057833084865     -2.59112668239020
  C  -2.90918019288634      2.47225529465039      2.71284372836130
  H  -3.43659744463752      3.23338699013569      3.28010477098599
  C  -1.30432504392289     -0.48956529070220     -1.82060999431742
  C  -1.11858685105951     -0.86508811223605      2.98870425090843
  C  -1.78511128906828      0.36434620961750      2.60832908545413
  C  -0.71148247236100     -1.09432593524993     -2.98764525864294
  C  -2.44879094456487      1.32560893275789      3.35789231173182
  H  -2.59331509138281      1.19487144288186      4.42653013122400
  C   2.39339345479551      0.28688569609300      2.60406823589431
  H   2.42309567913578      0.66999771597059      1.59167270563045
  C   2.61662683541017     -2.89424755589257     -2.66636026898483
  H   3.39395130624515     -3.40586421775729     -3.22606407823298
  C   1.84500685436209      0.01355162408302      4.82627069882187
  H   1.41154328263757      0.16942677618269      5.80514698964538
  C   1.68681291477498      0.86758222153703      3.69214287932826
  H   1.09204114301390      1.77122591852173      3.65326858712108
  C  -0.07038730084216     -2.80012028323849      3.62638883353525
  H   0.31087392116762     -3.61215093412604      4.23191199054054
  C  -2.50169548728785      0.17883910757849     -2.24133978825756
  H  -3.20064870902959      0.73330460801992     -1.63228080857365
  C   2.65096800332122     -1.09821901009545      4.43113482355025
  H   2.93757407295766     -1.93179983748345      5.05825028409762
  C   0.44777052854631      2.39456047039502     -2.51058404371382
  H   0.84004116763203      2.38499578104338     -1.50134386859617
  C   0.15725113080727      1.93751665523524     -4.75094243050673
  H   0.30537984811321      1.54299332703427     -5.74733333329325
  C  -2.63319114635734     -0.03718466959667     -3.65025351782368
  H  -3.43016049694453      0.35684765885066     -4.26752110336768
  C  -0.77199632758242      3.00542984085322     -2.92612609415904
  H  -1.44795457686037      3.57229786300240     -2.29968820997357
  C   2.98709497899760     -0.92867061122851      3.05384031022015
  H   3.57531426693347     -1.61123400172835      2.45475509674808
  C   1.01988586550651      1.73416793462602     -3.63117539936636
  H   1.92359863978226      1.13825973400374     -3.62352161435187
  C  -0.95177578083043      2.72566013034227     -4.31502355088794
  H  -1.78960824315459      3.03783355866362     -4.92399232594501

(P,P)-(R,R)-E-FcD+ - E(r2SCAN-3c, 25 °C)= -3836.722557 Eh
  Fe  2.29970886850361     -1.00304437664783      1.78124396237648
  Fe -2.12384104238457     -0.73152162957942     -1.96286441116953
  C   3.01962338787361      2.81181827698463     -2.11549670003428
  H   3.04480479992796      3.30538641389598     -3.08249119756558
  C   0.64467037155983      1.17477922844848      0.39772027126922
  C   1.80790467481982      2.32899553536163     -1.62714166893874
  H   0.90195504642278      2.48346377123872     -2.20161913016997
  C  -0.68979021514023      1.14691391905076      0.01322638780216
  C   1.20844075717469      0.78940263241590      1.68049866224364
  C   1.77842428192649      1.69128639232117     -0.38675455256180
  C  -1.95648315034534      1.55503757001719      2.25367195667305
  H  -1.06899495492229      1.64090549580459      2.86975156641110
  C  -1.86644641399586      1.29774779798990      0.88548927253566
  C   0.90896449648182      0.03529382408228      2.86483261757651
  H  -0.04997174351813     -0.35950841198358      3.17037769951990
  C  -4.30230680788927      1.50699053483906      0.67799326959956
  H  -5.20080552217651      1.52261695665539      0.06752952675410
  C   3.20394433992310      0.49379800733410      2.84958099933310
  H   4.24835974476519      0.49806481726321      3.13183866025387
  C  -3.21048008081170      1.74510855389067      2.82939245450211
  H  -3.28229765481103      1.94103452233412      3.89513568083077
  C  -3.17938812310466      0.90727234932317     -2.58906052822714
  H  -4.21999482292104      0.88556198173946     -2.88436557160062
  C  -3.05693771006101      1.30749456882852      0.10024034662228
  C   4.19677641026460      2.69053130028740     -1.37273724908992
  H   5.12784125770579      3.08044089495180     -1.77356427221407
  C  -1.21962226651055      1.06533434277208     -1.33687659061469
  C   2.62866381873905      1.02887595614500      1.66149462258237
  C   2.97789215658709      1.61455481409313      0.38034050082658
  C  -2.65664727301670      1.14152897820389     -1.28480419225780
  C   4.18033176336209      2.10514789971730     -0.10759451314765
  H   5.08544548170918      2.05028357973921      0.49066116599961
  C   1.53903901028629     -2.86897307048061      1.29413625357581
  H   0.54150062797141     -3.21347254784365      1.53115090816821
  C  -4.37313586037384      1.70840650167026      2.05561224232765
  H  -5.33845101700174      1.86487783896481      2.52810748255573
  C   3.33793658727038     -1.91323111542312      0.20669576513633
  H   3.92835203054084     -1.36185007749738     -0.51402977056866
  C   1.95065978784134     -2.19778236236193      0.10219200115276
  H   1.30801951089229     -1.88154406420992     -0.70922087235930
  C   2.13312248563248     -0.09623385113154      3.59953218386394
  H   2.23944695864264     -0.60847668185524      4.54689486962576
  C  -0.84963155410468      0.70531516703500     -2.67629788836945
  H   0.14389711700780      0.51413156652958     -3.05750485111673
  C   3.79531596260994     -2.40524938056643      1.46482105998172
  H   4.80083056181164     -2.31557337410394      1.85425426546132
  C  -1.68609954229494     -2.32466920119015     -0.67740450917589
  H  -1.09545874925833     -2.20623739281041      0.22152036606512
  C  -3.47461797019928     -2.29825653166492     -2.12695795037046
  H  -4.47654572405659     -2.19089345829374     -2.52112268685120
  C  -2.05715177185513      0.66256211637841     -3.44811008726817
  H  -2.11487361211583      0.42763738824941     -4.50294975461835
  C  -1.18671094403887     -2.58219842241975     -1.99090908363487
  H  -0.15563563688270     -2.75428162417849     -2.26905116048490
  C   2.68431274876971     -2.99890614678401      2.13693002865076
  H   2.70145418058842     -3.44483229025859      3.12255725335718
  C  -3.09247627745562     -2.15035164269791     -0.76105344646519
  H  -3.74929320923751     -1.88708856658540      0.05830177655475
  C  -2.29734476390471     -2.56817222012322     -2.88811096134084
  H  -2.25105481322321     -2.70984305386509     -3.95974247997326
  
TS : THI-E-FcD+ - E(r2SCAN-3c, 25 °C) = -3836.710935 Eh
  Fe  2.24988850183633     -0.71230810249980      2.14371158650560
  Fe -2.21836995965117     -0.44720710240479     -2.21866234379958
  C   2.86509825698782      2.54610180413418     -2.64007761960049
  H   2.80545653204858      3.05789540212837     -3.59597250916273
  C   0.70393255079523      1.29847377785452      0.28687408954457
  C   1.69312621366634      2.29886766291879     -1.92729767302584
  H   0.75425024641905      2.67266032009014     -2.31246104014243
  C  -0.63104561398982      1.09837446810717     -0.00942608285809
  C   1.43800785351067      1.11063903417231      1.55212960167071
  C   1.76213863952437      1.65614469245123     -0.69247227741234
  C  -1.80725272821520      0.41629232733757      2.23425356463908
  H  -0.91040972609855      0.10236804250059      2.74375636673538
  C  -1.76440735770883      0.87224358189273      0.92014349440554
  C   1.31623313165976      0.92305283108630      2.97314484936199
  H   0.43085065438319      0.94275047461209      3.58681230381238
  C  -4.22096004416191      0.96862230303238      0.89459782291711
  H  -5.14935530735038      1.14871196069245      0.36005462123503
  C   3.58657846749379      0.84257839960677      2.44180851505280
  H   4.65860053812273      0.72966652913356      2.53293227433406
  C  -3.03416309583516      0.28397163564551      2.88423398067803
  H  -3.05492555964504     -0.07279480296439      3.90965980299476
  C  -3.32752997860958      1.27142492237268     -2.43327368157791
  H  -4.38989985654271      1.29661500517019     -2.63513412718771
  C  -3.00071273381019      1.07972656321105      0.24376801359034
  C   4.11197758678397      2.17935675911891     -2.13127891373913
  H   5.01039346322772      2.37908691712587     -2.70746073336924
  C  -1.26691820257699      1.20834443946346     -1.33141556107854
  C   2.84819964448402      1.07785690288891      1.25332162898545
  C   3.04595534296529      1.39473115749693     -0.14167423685267
  C  -2.69372609760840      1.26755026469318     -1.15902249170754
  C   4.21254215018340      1.62515452376268     -0.85755122219966
  H   5.18296260857838      1.41700490941483     -0.41609255699415
  C   0.98005779164433     -2.31863403795784      1.87934116692698
  H  -0.09793434943352     -2.23251233420532      1.83239650928723
  C  -4.23037026651313      0.58924645187972      2.23479810476599
  H  -5.17335176625772      0.49635410559516      2.76509630456499
  C   3.21359399416688     -2.34549183279629      1.29629588175094
  H   4.12965080315625     -2.26903547803326      0.72524326936240
  C   1.89105618041052     -2.20630976585474      0.78013672326458
  H   1.63244042936302     -2.01471797985915     -0.25350243021314
  C   2.63591441451495      0.77381506917318      3.50530505034234
  H   2.86420678891893      0.59854313879289      4.54866690641515
  C  -1.01707745082891      1.11601074773026     -2.74375927350592
  H  -0.06961992983264      0.98052944295235     -3.24266261304927
  C   3.12029824048724     -2.54339344049958      2.70437829687348
  H   3.95355713919746     -2.63253531920320      3.38898719154593
  C  -1.56213225816587     -2.22549744478703     -1.32362818410676
  H  -0.86076675060386     -2.25662002078825     -0.50097747626897
  C  -3.52033728856529     -2.03408924540072     -2.51985914081135
  H  -4.56786402438813     -1.92065081250146     -2.76537150154634
  C  -2.28326471778924      1.20197678949771     -3.41132031452516
  H  -2.42584356456990      1.16536247614522     -4.48342698959633
  C  -1.22362349691213     -2.19694870960003     -2.70981340539997
  H  -0.22458546537564     -2.23501348320713     -3.12310889668329
  C   1.74492788243643     -2.52843093772931      3.06389421925189
  H   1.35023378681637     -2.60981903923852      4.06804524318230
  C  -2.97332102083004     -2.12595998313476     -1.20604980870704
  H  -3.52995505361872     -2.05972830880476     -0.27963769927269
  C  -2.43866780234039     -2.08285099879854     -3.45244744542417
  H  -2.52373836595405     -2.01755665361289     -4.52894913417855

(M,M)-(R,R)-Z-FcD+ - E(r2SCAN-3c, 25 °C) = -3836.724332 Eh
  Fe  2.75732025329643      1.35367237300769      0.25009722608479
  Fe -2.82874835152251      1.22009741525621     -0.15518790515558
  C   2.78610602118965     -4.14688898210076      0.20382161677570
  H   2.75767116423442     -5.14723912188086      0.62501003224944
  C   0.68800941797699     -0.98539726664322     -0.25103263602441
  C   1.64886389570003     -3.34772554074967      0.26761526522317
  H   0.75843532524708     -3.72133828404823      0.76140547524341
  C  -0.63263634953927     -1.03566153124723      0.16283225858399
  C   1.37290392343178      0.18698142597850     -0.76454392391952
  C   1.68260741221810     -2.06802155393791     -0.28985405851794
  C  -1.46948139664948     -3.40311980809367     -0.52275507706375
  H  -0.56432068004251     -3.69159143111087     -1.04603056619928
  C  -1.56771248180125     -2.17024578492919      0.12558131263223
  C   1.19375354345606      1.57487565035315     -1.07369546498901
  H   0.30897209789265      2.17720696099412     -0.92983425355181
  C  -3.90285723323551     -2.65342155859921      0.70386518297273
  H  -4.84774690153321     -2.35205155939266      1.14699472310413
  C   3.36812495916457      0.96276997403972     -1.67996220658805
  H   4.38878522429905      1.02554417780567     -2.03292291295542
  C  -2.56126175835596     -4.26560911869010     -0.51163624890308
  H  -2.48202634412888     -5.23026588109693     -1.00362110761454
  C  -3.40149933161910      0.65477515161101      1.74269899414134
  H  -4.42079692446496      0.63626418138550      2.10458490073853
  C  -2.81718561060786     -1.78845852504129      0.69657368129855
  C   3.96577513103051     -3.67926225951654     -0.38302243335426
  H   4.83683488459730     -4.32622725371703     -0.42711581894552
  C  -1.37564877799715      0.05703348404043      0.76385368075972
  C   2.71081148879678     -0.18063731272823     -1.14813388539252
  C   2.91188642485728     -1.57871545454454     -0.82130319220828
  C  -2.68886934867296     -0.40940944243599      1.12450855014692
  C   4.04310592161513     -2.38094147988955     -0.88156226752062
  H   4.97218637166606     -1.99722015987980     -1.29328042534617
  C   2.43578172483003      1.23296592910490      2.32100824298748
  H   1.59031397208121      0.72555135258306      2.76858997858422
  C  -3.75960992832606     -3.90626739668711      0.11252799200790
  H  -4.59380006526189     -4.60152029767380      0.11385274946479
  C   4.48323363564427      1.62528666180946      1.33564910880201
  H   5.47723933590025      1.47748333821756      0.93488523882031
  C   3.67435166282564      0.62981469792439      1.96651380813000
  H   3.93841000189590     -0.41035666017182      2.10848709757626
  C   2.42039388726300      2.03814959126282     -1.65032025664305
  H   2.61221696187149      3.05255761015246     -1.97549218327701
  C  -1.26800228749504      1.42585984629842      1.17413089320128
  H  -0.41771161783200      2.08296686752123      1.06725490477896
  C   3.73542486377734      2.84248058511114      1.30065421880692
  H   4.06097812543743      3.77838374785831      0.86651021036854
  C  -2.50705584441565      1.28712461501570     -2.22865589863728
  H  -1.63366344547154      0.87184261240489     -2.71593571472890
  C  -4.57159932528353      1.47130512316027     -1.21845758833069
  H  -5.55343514499230      1.23067787117032     -0.83295111785034
  C  -2.51250076924103      1.77872219260193      1.78899115252686
  H  -2.75603864514290      2.75485761614645      2.18822943172205
  C  -2.62322817504971      2.60805449400166     -1.70911381706130
  H  -1.86465043941951      3.37825436938646     -1.75439679713601
  C   2.46887412007833      2.59594080921978      1.90879181057428
  H   1.66455036056503      3.31201312864692      2.01381246945984
  C  -3.70459108480420      0.58153291553975     -1.92550504942423
  H  -3.90522293485882     -0.45781198114156     -2.15210456409214
  C  -3.90045690309863      2.72588784883077     -1.08539160833448
  H  -4.28144401197638      3.60156102750710     -0.57704322800116
  
(P,P)-(R,R)-Z-FcD+ - E(r2SCAN-3c, 25 °C) = -3836.72677 Eh
  Fe  3.06191097254715     -0.97917873956351     -0.86387726145227
  Fe -3.09784570329620     -0.88066120758090      0.85882274667591
  C   1.72963764594539      3.42626197172383      2.18375294797386
  H   1.39902622205116      4.41978385596455      2.47123398463477
  C   0.61551633388034      0.26788280618981      0.34018196289161
  C   0.88904673385276      2.62074437671079      1.41939833035642
  H  -0.09357686944041      2.98531997460615      1.13877039769989
  C  -0.60267756046608      0.29662536960898     -0.32174449683199
  C   1.46484231604130     -0.90099694946295      0.47097003667263
  C   1.31775032095470      1.34548320225525      1.05071489052770
  C  -0.78265842950312      2.67463979553507     -1.36479449753305
  H   0.21317726622145      2.99589792795114     -1.07815641040332
  C  -1.26157099497918      1.41181285445416     -1.01560895367804
  C   1.64152288195136     -2.21494038915700     -0.07682020041894
  H   0.93971515037820     -2.78520375763679     -0.66892563096817
  C  -3.33841301278273      1.84662446662062     -2.24503312273058
  H  -4.30666159263627      1.51857241253899     -2.61231735974320
  C   3.61748857711747     -1.59715749029827      1.01930991505272
  H   4.63637927979822     -1.62318332909989      1.38196961547444
  C  -1.59009719247657      3.52344001253050     -2.11801803514398
  H  -1.22049761596632      4.50745338609324     -2.39044991702593
  C  -3.67127248250304     -1.44124660680836     -1.03833263155190
  H  -4.68969803698553     -1.42223917754243     -1.40277303040623
  C  -2.53897512907933      0.99541531997990     -1.49586520883256
  C   2.98363645272349      2.97001593486129      2.59774910832884
  H   3.62023878817775      3.61689359482127      3.19412954736255
  C  -1.49568519783069     -0.83655340726997     -0.47230657587664
  C   2.69192753544985     -0.51903287996517      1.12013411482514
  C   2.57877500237554      0.87250820487454      1.52220975545074
  C  -2.70601278762414     -0.39691549313672     -1.11660878087812
  C   3.41145077489649      1.68081503211081      2.28255161430775
  H   4.36702417976577      1.31025686538790      2.64253654160305
  C   4.00800219540562      0.65817579033316     -1.76708836546791
  H   4.26524911636587      1.56841541752106     -1.24050059602979
  C  -2.86024844305150      3.12265000639566     -2.54031269599842
  H  -3.46994657622139      3.80267124746776     -3.12788880543125
  C   4.07813392950294     -1.50368823112021     -2.57694474394317
  H   4.40880845655958     -2.51035217915365     -2.79574256365739
  C   4.81731961058565     -0.51369448708563     -1.86061951077177
  H   5.80487568626407     -0.63886183975848     -1.43675650256896
  C   2.95411588887605     -2.64967362206333      0.30492919997239
  H   3.39350412214501     -3.60459280729347      0.04735324739783
  C  -1.72308360229986     -2.15294866395581      0.05030773298437
  H  -1.04457508018440     -2.76034225780105      0.63256305194943
  C   2.80950456861472     -0.94240178651833     -2.91978266491523
  H   2.01022245413714     -1.44611367944647     -3.44677210557695
  C  -4.05507325855793     -1.42078652820518      2.60222675801717
  H  -4.35027692241906     -2.43507818773791      2.83601373169303
  C  -2.81270914225907      0.51320061866207      2.39414191389038
  H  -1.98526936863715      1.21162339845966      2.41608294957600
  C  -3.04993986878290     -2.53089489432947     -0.34253488428773
  H  -3.52556934415341     -3.47311584297815     -0.10318821903299
  C  -4.84333171734718     -0.45729523974597      1.90375699492858
  H  -5.83799084633527     -0.61463472188424      1.50805683366701
  C   2.77606571925529      0.39488114975678     -2.42234012893284
  H   1.92891075436425      1.06787850621619     -2.47258146212576
  C  -2.79234942645909     -0.82207571257486      2.90135973686597
  H  -1.96389909795965     -1.29872709836395      3.40813453938806
  C  -4.07222171557547      0.73613932437163      1.77807221078196
  H  -4.37245192039167      1.63441438353526      1.25370095126492

TS : THI-Z-FcD+ - E(r2SCAN-3c, 25 °C) = -3836.710359 Eh
  Fe  3.12734081360313     -1.25162709875569     -0.71865618697728
  Fe -3.13878492393034     -1.19677741567192      0.71486954763453
  C   2.56958130677461      3.50546700706882      1.30829656213362
  H   2.56023710569361      4.58761042309070      1.21990605867773
  C   0.65194464297812      0.32773418460222      0.22184935982952
  C   1.57136240034415      2.76795328706944      0.67223858567010
  H   0.86155140709716      3.30495470793129      0.06518124702391
  C  -0.65386398844196      0.34355238728313     -0.24760769119659
  C   1.39461824126817     -0.92357056512860      0.41667734099920
  C   1.55760484987061      1.37645369388328      0.76455308522549
  C  -1.51663038653612      2.80900798252957     -0.66683474907316
  H  -0.77953553150461      3.32332607956035     -0.07310739387426
  C  -1.54239297343310      1.41813338401400     -0.76713331481431
  C   1.48607764895717     -2.27107035204462     -0.07378008642151
  H   0.81521499511271     -2.77822461119181     -0.75029404749800
  C  -3.64168482476571      1.59488622270975     -2.05188258512163
  H  -4.47427932140684      1.11408628678577     -2.55751879997241
  C   3.37634617635528     -1.84472151247693      1.23396099684434
  H   4.33470645971381     -1.96644516961688      1.72050423385660
  C  -2.50677414578853      3.57648822247383     -1.27941666590443
  H  -2.46705104799777      4.65747965529353     -1.18557866583703
  C  -3.44283143524826     -1.75403427421111     -1.24191094860591
  H  -4.41389873551714     -1.84513533075510     -1.70966693708527
  C  -2.66709460920973      0.83158999378681     -1.42624750501956
  C   3.57930203148851      2.87992089401819      2.03703093079621
  H   4.33762175737370      3.47512389604250      2.53680192624313
  C  -1.42431772071670     -0.89002253414188     -0.45138826850891
  C   2.57608274330391     -0.66712100179986      1.18754818372280
  C   2.65661089558400      0.75663221547710      1.43746667904036
  C  -2.61437267072720     -0.59633198947902     -1.19570262093410
  C   3.63854655029908      1.48994878642114      2.08655721846568
  H   4.45025122520677      0.98387011326005      2.60139147376906
  C   4.29045331556991      0.25741109629934     -1.59931534745530
  H   4.53761151354211      1.18708769076647     -1.10217427340585
  C  -3.54618953219549      2.98225337690902     -1.99262752061786
  H  -4.29762176186320      3.60043951476768     -2.47460860368798
  C   4.31473105417541     -1.95952277423197     -2.24558408049463
  H   4.60136070574878     -2.99729875791446     -2.35200325494821
  C   5.02238140636817     -0.96369586270582     -1.50374325259076
  H   5.93829416604664     -1.11404106120235     -0.94799223764238
  C   2.68272870167513     -2.84237387985245      0.47374002929313
  H   3.03287273564968     -3.84992342311176      0.29093199736377
  C  -1.53621705164281     -2.24349085805596      0.01819044015727
  H  -0.86434076116155     -2.77724723319156      0.67269343783625
  C   3.14328973558879     -1.35058703311646     -2.79081316594474
  H   2.38394207085184     -1.84435158101882     -3.38235787596960
  C  -4.29688919711756     -1.89843812133301      2.26673794188393
  H  -4.59346606180297     -2.93325695662272      2.37482263134085
  C  -3.09273668309197      0.06544502710060      2.39163338556882
  H  -2.29698719122262      0.77379945903284      2.58557798632580
  C  -2.75702693383225     -2.77899235140129     -0.51200634527356
  H  -3.12541158747992     -3.78139562346456     -0.33706272935429
  C  -5.01148866879491     -0.89080055365422      1.54777640636898
  H  -5.94219167503281     -1.02890879682649      1.01383353381606
  C   3.13588812209012      0.01868235797611     -2.39037967292585
  H   2.35344570112402      0.73699692900476     -2.60097135934531
  C  -3.10502521975082     -1.30598864520965      2.78550401726890
  H  -2.33709733434493     -1.81076208820534      3.35626765079706
  C  -4.26384822683710      0.32132383708776      1.63084879322425
  H  -4.51192027806020      1.25626874414631      1.14419450532326
